# Supplementary material for: Development and Characterizations of Novel Aqueous-Based Ceramic Inks for Inkjet Printing
Source: Materials (Basel). 2022 Dec 21;16(1):21. doi: 10.3390/ma16010021 (PMC9821278; doi:10.3390/ma16010021)
Supplement: Supplementary file 1 [file materials-16-00021-s001.zip]

Archive with 1 entries (1 files):
- materials-2023357-supplementary.pdf
